# Supplementary material for: TOMM40 regulates hepatocellular and plasma lipid metabolism via an LXR-dependent pathway
Source: Mol Metab. 2024 Nov 1;90:102056. doi: 10.1016/j.molmet.2024.102056 (PMC11600064; doi:10.1016/j.molmet.2024.102056)
Supplement: Multimedia component 2 [file mmc2.xlsx]

## Sheet: Sheet1
Key resources table
REAGENT or RESOURCE	SOURCE	IDENTIFIER
Antibodies
Anti-BSCL2	Cell Signaling Technology	23846
Anti-Bscl2	Invitrogen	PA5-114918
Anti-GAPDH	Santa Cruz	sc32233
Anti-LDLR	Santa Cruz	sc18823
Anti-VDAC	Cell Signaling Technology	4661
Anti-mouse IgG-FITC	Santa Cruz	sc-2010
Anti-7-keotcholesterol	Invitrogen	MA5-27561
Anti-rabbit IgG-HRP	Cell Signaling Technology	7074
Anti-mouse IgG-HRP	Cell Signaling Technology	7076
Anti-MFN2	Cell Signaling Technology	9482
Anti-TOMM40	Cell Signaling Technology	55959
Chemicals, peptides, and recombinant proteins
Paraformaldehyde	Invitrogen	043368.9L
Trypsin-EDTA	Gibco	25200056
Penicillin Streptomycin	Gibco	15140-122
Fetal Calf Serum	Hyclone	SH30073.02HI
L-glutamine	Gibco	25030081
Insulin-transferrin-selenium	Fisher Scientific	MT25800CR
HEPES	Gibco	42360032
TransIT-TKO® Transfection Reagent	Mirus Bio	10766-802
EMEM	ATCC	30-2003
Fetal Bovine Serum	Thermo Fisher Scientific	82013-574
Lipoprotein-deficient serum	Thermo Fisher Scientific	C907J73
OPTI-MEM I	Gibco	22600050
Lipofectamine RNAiMAX transfection reagent	Life Technologies	13778075
LB Agar	Spectrum Chemicals	30620035-1
Ampicillin	Neta Scientific	SIAL-A0166-25G
LB Broth	Spectrum Chemicals	30620044-1
Lipofectamine 3000 transfection reagent	Thermo Fisher Scientific	L3000008
M Cellytic Lysis Buffer	Thermo Fisher Scientific	P178501
Halt™ Protease Inhibitor Cocktail	Thermo Fisher Scientific	P178441
BODIPY™ FL LDL	Thermo Fisher Scientific	L3483
DiI-labelled VLDL	Kalen Biomedical LLC	770130-9
BD Perm Buffer IV (10x)	Thermo Fisher Scientific	BDB560746
Nile Red	Sigma	SIAL-19123-10MG
Choloroform	Thermo Fisher Scientific	S25248
Hexane	Sigma Aldrich	SIAL-1043711000
Isopropanol	Thermo Fisher Scientific	AC167880010
Methanol	Neta Scientific	SIAL-151947-10G-AMP
Percoll	Neta Scientific	SIAL-P1644-100ML
Actinomycin D	Life Technologies	A7592
Tissue-Plus OCT Compound	Thermo Fisher Scientific	23730571
GSK2033	MedChem Express	HY-108688
SuperSignal™ West Pico PLUS Chemiluminescent Substrate	Thermo Fisher Scientific	34580
Critical commercial assays
Seahorse XF Cell Mito Stress Test Kit	Agilent	103015-100
Dual-Luciferase® Reporter Assay System	Promega	E1910
MycoAlert™ PLUS mycoplasma detection kit	Lonza	LT07-710
ZymoPURE II Plasmid Midiprep Kit	Zymogen	D4200
BCA Assay	Genesee Scientific LLC	18-440
Cellular ROS Assay Kit	Abcam	ab113851
Mag-Fluo-4AM	Thermo Fisher Scientific	M14206
Human 25-hydroxycholesterol ELISA Kit	MyBioSource	MBS7254215
Human 24(S)-hydroxycholesterol ELISA Kit	Abcam	ab285293
Human 27-hydroxycholesterol ELISA Kit	MyBioSource	MBS7253711
Total bile acid assays	Cell Biolabs Inc	STA-631
Cholic acid ELISA kit	Cell Biolabs Inc	MET-5007
Chenodeoxycholic acid ELISA kit	Cell Biolabs Inc	MET-5008
EnzyChrom™ Triglyceride Assay Kit	BioAssay Systems	ETGA-200
EnzyChrom™ Glycerol Assay Kit	BioAssay Systems	EGLY-200
Amplex™ Red Cholesterol Assay Kit	Thermo Fisher Scientific	A12216
Cholesterol Test Kit	KPM Analytics	80134
HDL-C Reagent Kit	KPM Analytics	80139
Triglycerides Reagent	KPM Analytics	80145
AST Reagent	KPM Analytics	80127
ALT Reagent	KPM Analytics	80129
Experimental models: Cell lines
HepG2	ATCC	HB-8065
Experimetnal models: Organisms/strains
Mouse: C57BL/6J	Jackson Laboratory	Cat#000664
Oligonucleotides		Primer Sequence (5' to 3')
Human:
TOMM40 (forward)	ElimBio	AGG AGG GCA CTG TCA TGT CT
TOMM40 (reverse)	ElimBio	TGG TCA CTG GCT TTG TGG TA
MFN2 (forward)	ElimBio	GCA CTT TGT CAC TGC CAA GA
MFN2 (reverse)	ElimBio	CAC TTT CAT GTG CCT CCG AG
CYP3A4 (forward)	ElimBio	TGG TGG TGA ATG AAA CGC TC
CYP3A4 (reverse)	ElimBio	ATC ATC ACC ACC ACC CCT TT
LXRA (forward)	ElimBio	TGA GAG TAT CAC CTT CCT CA
LXRA (reverse)	ElimBio	AGA AGA TGC TGA TAG CAA TG
LXRB (forward)	ElimBio	AAC TAA TGA TCC AGC AGT TG
LXRB (reverse)	ElimBio	ATC TCC TGG ACT GAG ATG AT
APOE (forward)	ElimBio	CTC AGC TCC CAG GTC ACC
APOE (reverse)	ElimBio	GGG TCA GTT GTT CCT CCA GT
ABCA1 (forward)	ElimBio	TGT AAT GCC AAC AAC CCC TG
ABCA1 (reverse)	ElimBio	TGT CCT TCA TGC TGG TGT CT
CYP7A1 (forward)	ElimBio	CCT CAC GGA AAG CAT GAT GG
CYP7A1 (reverse)	ElimBio	TGT GTC CCG CCT TGT AAG AT
SREBF1c (forward)	ElimBio	ACA CAG CAA CCA GAA ACT CAA G
SREBF1c (reverse)	ElimBio	AGT GTG TCC TCC ACC TCA GTC T
SREBF1a (forward)	ElimBio	GGA GGG GTA GGG CCA ACG GCC T
SREBF1a (reverse)	ElimBio	CAT GTC TTC GAA AGT GCA ATC C
MYLIP (forward)	ElimBio	AAA CTG CTC ATT GGG GTT GG
MYLIP (reverse)	ElimBio	TCC CAG ATT CCT TGG TGA CC
LDLR (forward)	ElimBio	TCT CTT CCA CAA CCT CAC CC
LDLR (reverse)	ElimBio	CAG GTA AAC TTG GGC GAG TG
SREBF2 (forward)	ElimBio	TTT CTC CCA CCT CAG TTC CC
SREBF2 (reverse)	ElimBio	TTG GAC TTG AGG CTG AAG GA
HMGCR (forward)	ElimBio	AGC CAT TTT GCC CGA GTT TT
HMGCR (reverse)	ElimBio	GCG ACT GTG AGC ATG AAC AA
ACAT1 (forward)	ElimBio	GGT GGG ATG GAG AGC ATG T
ACAT1 (reverse)	ElimBio	CGT CCT GTT CAT TTC GTG CA
STAR (forward)	ElimBio	CAC CCC TAG CAC GTG GAT TA
STAR (reverse)	ElimBio	TCC TTC TTC CAG CCC TCT TG
CYP27A1 (forward)	ElimBio	AGC GCT CTA TAC GGA TGC TT
CYP27A1 (reverse)	ElimBio	AAG AGT TGA GCC ATG TCC GA
SDC1 (forward)	ElimBio	GCT ATT CCC ACG TCT CCA GA
SDC1 (reverse)	ElimBio	CCA CTT CTG GCA GGA CTA CA
LRP1 (forward)	ElimBio	CTG TAT CTC AAA GGG CTG GC
LRP1 (reverse)	ElimBio	AAC ACA CAG CTC AGT ACC CA
VLDLR (forward)	ElimBio	TGT GAA CCC TCC CAA TTC CA
VLDLR (reverse)	ElimBio	CTG CCG TCA ACA CAG TCT TC
DGAT1 (forward)	ElimBio	ACA ACA ACA TGG CCA GCT TC
DGAT1 (reverse)	ElimBio	GTG TCG TCT CTC TCT GGC TT
DGAT2 (forward)	ElimBio	TGC AGT GCC ATC CTC ATG TA
DGAT2 (reverse)	ElimBio	CCA GTC AAA CAC CAG CCA AG
MTTP (forward)	ElimBio	AGT TCT TCT TGA TCG GGG CA
MTTP (reverse)	ElimBio	GTA AGG CCA CAT CCA CGT TG
TM6SF2 (forward)	ElimBio	GAC TGG GCC TTG GTG TTT G
TM6SF2 (reverse)	ElimBio	TGC TTC TTG TGG AGG GCT AG
PPARGC1B (forward)	ElimBio	CGT CCC TTC TCC TGT TCC TT
PPARGC1B (reverse)	ElimBio	GCA CGG ATC TCA TGG TCT CT
BSCL2 (forward)	ElimBio	ACC ACT GGA GCG ATC ATT GA
BSCL2 (reverse)	ElimBio	GAG CAG AGA TCC TTC GTT GG
FASN (forward)	ElimBio	GCC CGG TCC TTC TAC TAC AA
FASN (reverse)	ElimBio	CTG GGA GAG GTT GTA GTC CG
SCD1 (forward)	ElimBio	AGA CGA TGC CCC TCT ACT TG
SCD1 (reverse)	ElimBio	CCC AAA GCC AGG TGT AGA AC
ACC (forward)	ElimBio	ATG TCT GGC TTG CAC CTA GT
ACC (reverse)	ElimBio	TTT CAC TGC TGC AAT GCC AT
Mouse:
Tomm40 (forward)	ElimBio	GAA GAT GGG AGC TGC GGA T
Tomm40 (reverse)	ElimBio	AAG TGG TAG TTG GAC TCC CC
Mfn2 (forward)	ElimBio	CTC ACA GAG GGC TCA GAA GA
Mfn2 (reverse)	ElimBio	CCA CAT CAC ACT CAC CAT GC
Ldlr (forward)	ElimBio	TTG TGT GTG ATG GAG ACC GA
Ldlr (reverse)	ElimBio	CGT CAA CAC AGT CGA CAT CC
Lxra (forward)	ElimBio	GAA ATG CCA GGA GTG TCG AC
Lxra (reverse)	ElimBio	CAC CAG CTT CTC GAT CAT GC
Lxrb (forward)	ElimBio	GGC TTG CAG GTG GAA TTC AT
Lxrb (reverse)	ElimBio	ATA CTC TGC ATC GTC CAG GC
Apoe (forward)	ElimBio	GAT CAG CTC GAG TGG CAA AG
Apoe (reverse)	ElimBio	TTG TGT GAC TTG GGA GCT CT
Abca1 (forward)	ElimBio	GGG AAG AGA GCA TGT GGA GT
Abca1 (reverse)	ElimBio	GTT GCC GCC ACT GTA GTT AC
Cyp7a1 (forward)	ElimBio	GCT GTG GTA GTG AGC TGT TG
Cyp7a1 (reverse)	ElimBio	TGG ATC CGA ACT TCA GAG CA
Srebf1c (forward)	ElimBio	GGA GCC ATG GAT TGC ACA TT
Srebf1c (reverse)	ElimBio	GGC CCG GGA AGT CAC TGT
Srebf1a (forward)	ElimBio	TAGTCCGAAGCCGGGTGGGCGCCGGCGCCAT
Srebf1a (reverse)	ElimBio	GATGTCGTTCAAAACCGCTGTGTGTCCAGTTC
Acat1 (forward)	ElimBio	GCA TTC AGT GTG GTT GTG CT
Acat1 (reverse)	ElimBio	CTA GCC AGA CCG AAC TCT CC
Bscl2 (forward)	ElimBio	ATT GAG ATC CAC AGC AAG CG
Bscl2 (reverse)	ElimBio	CCC CAC ACC CAC TGC ATA TA
Srebf2 (forward)	ElimBio	GCA ACT TTG TAG CTC CTT CCC TG
Srebf2 (reverse)	ElimBio	TGG TGG GGT AGG AGA GAC TTT G
Fasn (forward)	ElimBio	GCG CAG CCC CGA CGC TCA TT
Fasn (reverse)	ElimBio	CGG CGC TAT TTA AAC CGC GG
Scd1 (forward)	ElimBio	ATG TCT GAC CTG AAA GCC GA
Scd1 (reverse)	ElimBio	GAA GGT GCT AAC GAA CAG GC
Acc (forward)	ElimBio	GGG CTC CCT GGA TGA CAA C
Acc (reverse)	ElimBio	GCT CTT CCG GGA GGA GTT CT
Tm6sf2 (forward)	ElimBio	CGA GTG CTC TGA TAC TGG GT
Tm6sf2 (reverse)	ElimBio	TGA AGC CCA TCA TGT AGC CA
Mttp (forward)	ElimBio	TCA CAC AAC TGG CCT CTC AT
Mttp (reverse)	ElimBio	TGA CCC GCA TTT TCA ACG TT
Ppargc1b (forward)	ElimBio	GGC AGG TTC AAC CCC GA
Ppargc1b (reverse)	ElimBio	CTT GCT AAC ATC ACA GAG GAT ATC TTG
Recombinant DNA
pscAAV8[shRNA]-EGFP-U6>null	VectorBuilder	VB010000-9343nhh
pscAAV8[shRNA]-EGFP-U6>mTomm40[shRNA#1]	VectorBuilder	VB230127-1246eeb
pRP[EXP]-EGFP-CMV>hTOMM40[NM_001128916.2]	VectorBuilder	VB221114-1309rde
pRP[EXP]-EGFP-CMV>hSTAR[NM_000349.3]	VectorBuilder	VB230428-1299qgq
siRNA
Negative Targeting Control #1	Silencer Select (Invitrogen)	4390843
TOMM40	Silencer Select (Invitrogen)	s20449
APOE	Silencer Select (Invitrogen)	s536402
LDLR	Silencer Select (Invitrogen)	s4
ABCA1	Silencer Select (Invitrogen)	s531097
LRP1	Silencer Select (Invitrogen)	s8279
SDC1	Silencer Select (Invitrogen)	s12632
LXRA	Silencer Select (Invitrogen)	s19568
LXRB	Silencer Select (Invitrogen)	s14686
DGAT1	Silencer Select (Invitrogen)	111782
DGAT2	Silencer Select (Invitrogen)	s39245
MFN2	Silencer Select (Invitrogen)	s19260
SREBF1c	Silencer Select (Invitrogen)	s151861
Tomm40	Silencer Select (Invitrogen)	s79125
Software and algorithms
ImageJ	NIH	RRID: SCR_003070
Seahorse Analytics	Agilent	RRID: SCR_019545
GraphPad Prism 9.0	GraphPad software	RRID: SCR_002798
Dragonfly 2022.2	Comet Technologies	RRID: SCR_025150
FlowJo v10.7.1	BD	RRID: SCR_008520
